# Supplementary material for: The murine Microenvironment Cell Population counter method to estimate abundance of tissue-infiltrating immune and stromal cell populations in murine samples using gene expression
Source: Genome Med. 2020 Oct 6;12:86. doi: 10.1186/s13073-020-00783-w (PMC7541325; doi:10.1186/s13073-020-00783-w)
Supplement: Supplementary file 2 — Additional file 2. Excel spreadsheet (.xlsx). Supplementary Table S1. Signatures used by mMCP-counter. The signatures are indicated in the following format: Affymetrix Mouse Gene 1.0 ST Array probe ID, HUGO gene symbol and ENSEMBL gene ID. [file 13073_2020_783_MOESM2_ESM.xlsx]

## Sheet: Table S1
Population	Probe ID	Gene Symbol	ENSEMBL ID
B derived	10369301	Chst3	ENSMUSG00000057337
	10512669	Pax5	ENSMUSG00000014030
	10551025	Cd79a	ENSMUSG00000003379
	10567863	Cd19	ENSMUSG00000030724
	10585276	Pou2af1	ENSMUSG00000032053
Basophils	10408220	Hist1h2ac	ENSMUSG00000069270
CD8 T cells	10538979	Cd8b1	ENSMUSG00000053044
Endothelial cells	10414081	Syt15	ENSMUSG00000041479
	10415737	C1qtnf9	ENSMUSG00000071347
	10424695	Gpihbp1	ENSMUSG00000022579
	10512145	Aqp7	ENSMUSG00000028427
	10516637	Fam167b	ENSMUSG00000050493
	10550706	Exoc3l2	ENSMUSG00000011263
Eosinophils	10383717	Inpp5j	ENSMUSG00000034570
Fibroblasts	10347767	Kcne4	ENSMUSG00000047330
	10404376	Agtr1a	ENSMUSG00000049115
	10487645	Cpxm1	ENSMUSG00000027408
	10504132	Ccl19	ENSMUSG00000071005
	10504188	Ccl19	ENSMUSG00000071005
	10512372	Ccl19	ENSMUSG00000071005
	10542575	Pde3a	ENSMUSG00000041741
	10544573	Rarres2	ENSMUSG00000009281
	10549108	Abcc9	ENSMUSG00000030249
Granulocytes	10563712	Mrgpra2b	ENSMUSG00000096719
	10563715	Mrgpra2b	ENSMUSG00000096719
Lymphatics	10372139	Nts	ENSMUSG00000019890
	10395659	Coch	ENSMUSG00000020953
	10538706	Mmrn1	ENSMUSG00000054641
	10584883	Fxyd6	ENSMUSG00000066705
Mast cells	10415425	Cma2	ENSMUSG00000068289
	10420241	Mcpt9	ENSMUSG00000068289
	10563570	Tph1	ENSMUSG00000040046
	10563734	Mrgpra4	ENSMUSG00000067173
	10563749	Mrgprb1	ENSMUSG00000070547
	10563753	Mrgprx2	ENSMUSG00000074109
	10563760	Mrgprb2	ENSMUSG00000050425
Memory B cells	10492983	Fcrl5	ENSMUSG00000048031
Monocytes	10459210	Arhgef37	ENSMUSG00000045094
Monocytes / macrophages	10500335	Fcgr1	ENSMUSG00000015947
Neutrophils	10550994	Ceacam10	ENSMUSG00000054169
NK cells	10548455	Klra1	ENSMUSG00000067599
	10548511	Klra9	ENSMUSG00000072717
	10548513	Klra9	ENSMUSG00000033024
	10548525	Klra10	ENSMUSG00000072718
T cells	10466054	Cd6	ENSMUSG00000024670
	10584821	Cd3d	ENSMUSG00000032094
	10593024	Cd3e	ENSMUSG00000032093
Vessels	10414102	Mmrn2	ENSMUSG00000041445
	10426261	Shank3	ENSMUSG00000022623
	10496359	Emcn	ENSMUSG00000054690
	10515771	Tie1	ENSMUSG00000033191
	10529875	Ldb2	ENSMUSG00000039706
	10540168	Fgd5	ENSMUSG00000034037
	10574438	Cdh5	ENSMUSG00000031871
